# Supplementary material for: Aldehyde dehydrogenase superfamily in sorghum: genome-wide identification, evolution, and transcript profiling during development stages and stress conditions
Source: BMC Plant Biol. 2022 Jul 4;22:316. doi: 10.1186/s12870-022-03708-4 (PMC9252066; doi:10.1186/s12870-022-03708-4)
Supplement: Supplementary file 3 — Additional file 3. [file 12870_2022_3708_MOESM3_ESM.xlsx]

## Sheet: Sorghum Plate 1_shoot
File Name	admin_2022-04-12 17-40-24_CT045230.pcrd
Created By User	admin
Notes
ID
Run Started	04/12/2022 11:40:29 UTC
Run Ended	04/12/2022 12:40:06 UTC
Sample Vol	25
Lid Temp	105
Protocol File Name	CFX_2stepAmp.prcl
Plate Setup File Name	Quick Plate_96 wells_SYBR Only_12.04.22.pltd
Base Serial Number	CT045230
Optical Head Serial Number	785BR24181
CFX Maestro Version	4.1.2433.1219.
Well group	All Wells
Amplification step	3
Melt step
Well	Fluor	Target	Content	Sample	Cq	Starting Quantity (SQ)
A01	SYBR	eif	Unkn	control	28.5084	NaN
A02	SYBR	eif	Unkn	control	28.098	NaN
A03	SYBR	eif	Unkn	control	28.1768	NaN
A04	SYBR	eif	Unkn	ABA	28.0813	NaN
A05	SYBR	eif	Unkn	ABA	28.442	NaN
A06	SYBR	eif	Unkn	ABA	28.308	NaN
A07	SYBR	eif	Unkn	PEG	29.1673	NaN
A08	SYBR	eif	Unkn	PEG	29.0291	NaN
A09	SYBR	eif	Unkn	PEG	29.109	NaN
A10	SYBR	18B1	Unkn	control	NaN	NaN
A11	SYBR	18B1	Unkn	control	NaN	NaN
A12	SYBR	18B1	Unkn	control	NaN	NaN
B01	SYBR	2B2	Unkn	control	28.9407	NaN
B02	SYBR	2B2	Unkn	control	28.4027	NaN
B03	SYBR	2B2	Unkn	control	28.4072	NaN
B04	SYBR	2B2	Unkn	ABA	27.3485	NaN
B05	SYBR	2B2	Unkn	ABA	28.1372	NaN
B06	SYBR	2B2	Unkn	ABA	27.9876	NaN
B07	SYBR	2B2	Unkn	PEG	27.8493	NaN
B08	SYBR	2B2	Unkn	PEG	27.9813	NaN
B09	SYBR	2B2	Unkn	PEG	28.1327	NaN
B10	SYBR	18B1	Unkn	ABA	NaN	NaN
B11	SYBR	18B1	Unkn	ABA	NaN	NaN
B12	SYBR	18B1	Unkn	ABA	NaN	NaN
C01	SYBR	2C3	Unkn	control	29.3284	NaN
C02	SYBR	2C3	Unkn	control	30.1119	NaN
C03	SYBR	2C3	Unkn	control	29.3651	NaN
C04	SYBR	2C3	Unkn	ABA	28.7911	NaN
C05	SYBR	2C3	Unkn	ABA	28.9846	NaN
C06	SYBR	2C3	Unkn	ABA	29.1068	NaN
C07	SYBR	2C3	Unkn	PEG	29.5028	NaN
C08	SYBR	2C3	Unkn	PEG	29.2124	NaN
C09	SYBR	2C3	Unkn	PEG	29.212	NaN
C10	SYBR	18B1	Unkn	PEG	NaN	NaN
C11	SYBR	18B1	Unkn	PEG	NaN	NaN
C12	SYBR	18B1	Unkn	PEG	NaN	NaN
D01	SYBR	ALDH3E2	Unkn	control	34.7044	NaN
D02	SYBR	ALDH3E2	Unkn	control	33.8135	NaN
D03	SYBR	ALDH3E2	Unkn	control	34.0175	NaN
D04	SYBR	ALDH3E2	Unkn	ABA	33.145	NaN
D05	SYBR	ALDH3E2	Unkn	ABA	33.0627	NaN
D06	SYBR	ALDH3E2	Unkn	ABA	33.1642	NaN
D07	SYBR	ALDH3E2	Unkn	PEG	33.5001	NaN
D08	SYBR	ALDH3E2	Unkn	PEG	33.4813	NaN
D09	SYBR	ALDH3E2	Unkn	PEG	33.3612	NaN
D10	SYBR	18B2	Unkn	control	NaN	NaN
D11	SYBR	18B2	Unkn	control	NaN	NaN
D12	SYBR	18B2	Unkn	control	NaN	NaN
E01	SYBR	5F1	Unkn	control	29.332	NaN
E02	SYBR	5F1	Unkn	control	28.3544	NaN
E03	SYBR	5F1	Unkn	control	28.365	NaN
E04	SYBR	5F1	Unkn	ABA	28.9731	NaN
E05	SYBR	5F1	Unkn	ABA	28.6579	NaN
E06	SYBR	5F1	Unkn	ABA	29.0088	NaN
E07	SYBR	5F1	Unkn	PEG	29.3194	NaN
E08	SYBR	5F1	Unkn	PEG	29.0805	NaN
E09	SYBR	5F1	Unkn	PEG	29.3118	NaN
E10	SYBR	18B2	Unkn	ABA	NaN	NaN
E11	SYBR	18B2	Unkn	ABA	NaN	NaN
E12	SYBR	18B2	Unkn	ABA	NaN	NaN
F01	SYBR	7B1	Unkn	control	32.4763	NaN
F02	SYBR	7B1	Unkn	control	32.1716	NaN
F03	SYBR	7B1	Unkn	control	32.9647	NaN
F04	SYBR	7B1	Unkn	ABA	32.7255	NaN
F05	SYBR	7B1	Unkn	ABA	32.5764	NaN
F06	SYBR	7B1	Unkn	ABA	32.5566	NaN
F07	SYBR	7B1	Unkn	PEG	31.029	NaN
F08	SYBR	7B1	Unkn	PEG	31.0681	NaN
F09	SYBR	7B1	Unkn	PEG	31.0286	NaN
F10	SYBR	18B2	Unkn	PEG	NaN	NaN
F11	SYBR	18B2	Unkn	PEG	NaN	NaN
F12	SYBR	18B2	Unkn	PEG	NaN	NaN
G01	SYBR	10A1	Unkn	control	31.5775	NaN
G02	SYBR	10A1	Unkn	control	31.7743	NaN
G03	SYBR	10A1	Unkn	control	32.2518	NaN
G04	SYBR	10A1	Unkn	ABA	31.6153	NaN
G05	SYBR	10A1	Unkn	ABA	31.4637	NaN
G06	SYBR	10A1	Unkn	ABA	31.4045	NaN
G07	SYBR	10A1	Unkn	PEG	32.5811	NaN
G08	SYBR	10A1	Unkn	PEG	31.1349	NaN
G09	SYBR	10A1	Unkn	PEG	30.8944	NaN
G10	SYBR	blank	Unkn	control	NaN	NaN
G11	SYBR	blank	Unkn	control	NaN	NaN
G12	SYBR	blank	Unkn	control	NaN	NaN
H01	SYBR	12A1	Unkn	control	30.5803	NaN
H02	SYBR	12A1	Unkn	control	30.9548	NaN
H03	SYBR	12A1	Unkn	control	30.8312	NaN
H04	SYBR	12A1	Unkn	ABA	30.2277	NaN
H05	SYBR	12A1	Unkn	ABA	30.218	NaN
H06	SYBR	12A1	Unkn	ABA	30.1301	NaN
H07	SYBR	12A1	Unkn	PEG	29.7228	NaN
H08	SYBR	12A1	Unkn	PEG	30.0785	NaN
H09	SYBR	12A1	Unkn	PEG	30.5178	NaN
H10	SYBR	blank	Unkn	ABA	NaN	NaN
H11	SYBR	blank	Unkn	ABA	NaN	NaN
H12	SYBR	blank	Unkn	ABA	NaN	NaN

## Sheet: Sheet2
		SbEIF4α			SbALDH2B2			SbALDH2C3			SbALDH3E2			SbALDH5F1			SbALDH7B1			SbALDH10A1			SbALDH12A1
	Control	28.5084	28.098	28.1768	28.9407	28.4027	28.4072	29.3284	30.1119	29.3651	34.7044	33.8135	34.0175	29.332	28.3544	28.365	32.4763	32.1716	32.9647	31.5775	31.7743	32.2518	30.5803	30.9548	30.8312
	ABA	28.0813	28.442	28.308	27.3485	28.1372	27.9876	28.7911	28.9846	29.1068	33.145	33.0627	33.1642	28.9731	28.6579	29.0088	32.7255	32.5764	32.5566	31.6153	31.4637	31.4045	30.2277	30.218	30.1301
	PEG	29.1673	29.0291	29.109	27.8493	27.9813	28.1327	29.5028	29.2124	29.212	33.5001	33.4813	33.3612	29.3194	29.0805	29.3118	31.029	31.0681	31.0286	32.5811	31.1349	30.8944	29.7228	30.0785	30.5178
	dCT	SbEIF4α			SbALDH2B2			SbALDH2C3			SbALDH3E2			SbALDH5F1			SbALDH7B1			SbALDH10A1			SbALDH12A1
	Control	0	0	0	0.432273	0.304652	0.230407	0.819924	2.01384	1.1883	6.19601	5.71543	5.84067	0.823604	0.256403	0.188202	3.96787	4.07362	4.78791	3.06911	3.67628	4.07492	2.07188	2.85681	2.65441
	ABA	0	0	0	-0.732833	-0.304828	-0.320381	0.709823	0.542559	0.798777	5.06372	4.62062	4.85626	0.891812	0.215893	0.700802	4.64421	4.13434	4.24865	3.53402	3.02163	3.09651	2.14639	1.77596	1.82216
	PEG	0	0	0	-1.31798	-1.0478	-0.976365	0.335523	0.183281	0.103007	4.33284	4.45212	4.25215	0.152149	0.0513936	0.202794	1.86171	2.03892	1.9196	3.41379	2.10572	1.78542	0.555534	1.04939	1.40874
		Average of Control sample			0.322444			1.34069			5.91737			0.422736			4.27647			3.60677			2.5277
	ddCT	SbEIF4α			SbALDH2B2			SbALDH2C3			SbALDH3E2			SbALDH5F1			SbALDH7B1			SbALDH10A1			SbALDH12A1
	Control	0	0	0	0.109829	-0.0177916	-0.0920368	-0.520762	0.67315	-0.152389	0.27864	-0.201944	-0.0766973	0.400868	-0.166333	-0.234534	-0.308594	-0.202851	0.511444	-0.537661	0.0695099	0.468151	-0.455817	0.329109	0.126709
	ABA	0	0	0	-1.05528	-0.627272	-0.642825	-0.630863	-0.798127	-0.541909	-0.853653	-1.29675	-1.06111	0.469076	-0.206843	0.278066	0.367746	-0.142132	-0.0278191	-0.0727515	-0.585143	-0.51026	-0.381309	-0.751739	-0.705541
	PEG	0	0	0	-1.64042	-1.37024	-1.29881	-1.00516	-1.15741	-1.23768	-1.58453	-1.46525	-1.66522	-0.270587	-0.371342	-0.219942	-2.41475	-2.23755	-2.35687	-0.192981	-1.50105	-1.82135	-1.97217	-1.47831	-1.11897
	2^-ddCT	SbEIF4α			SbALDH2B2			SbALDH2C3			SbALDH3E2			SbALDH5F1			SbALDH7B1			SbALDH10A1			SbALDH12A1
	Control	0	0	0	0.926698	1.01241	1.06587	1.43471	0.627136	1.11141	0.824368	1.15025	1.0546	0.757402	1.1222	1.17653	1.2385	1.15097	0.70152	1.45162	0.952962	0.72289	1.37156	0.796028	0.915918
	ABA	0	0	0	2.07812	1.54464	1.56138	1.54849	1.73884	1.4559	1.80707	2.45674	2.08653	0.722427	1.15416	0.824696	0.774992	1.10353	1.01947	1.05172	1.50019	1.42431	1.30252	1.68382	1.63076
	PEG	0	0	0	3.11757	2.58514	2.46026	2.00717	2.23056	2.35819	2.99911	2.76111	3.17162	1.2063	1.29356	1.16469	5.33229	4.71596	5.12257	1.14312	2.83048	3.53411	3.92357	2.78623	2.17191
	log(2^-ddCT)	SbEIF4α			SbALDH2B2			SbALDH2C3			SbALDH3E2			SbALDH5F1			SbALDH7B1			SbALDH10A1			SbALDH12A1
	Control	#VALUE!	0	0	-0.109829	0.0177916	0.0920368	0.520762	-0.67315	0.152389	-0.27864	0.201944	0.0766973	-0.400868	0.166333	0.234534	0.308594	0.202851	-0.511444	0.537661	-0.0695099	-0.468151	0.455817	-0.329109	-0.126709
	ABA	0	0	0	1.05528	0.627272	0.642825	0.630863	0.798127	0.541909	0.853653	1.29675	1.06111	-0.469076	0.206843	-0.278066	-0.367746	0.142132	0.0278191	0.0727515	0.585143	0.51026	0.381309	0.751739	0.705541
	PEG	0	0	0	1.64042	1.37024	1.29881	1.00516	1.15741	1.23768	1.58453	1.46525	1.66522	0.270587	0.371342	0.219942	2.41475	2.23755	2.35687	0.192981	1.50105	1.82135	1.97217	1.47831	1.11897
		SbALDH2B2	SbALDH2C3	SbALDH3E2	SbALDH5F1	SbALDH7B1	SbALDH10A1	SbALDH12A1			SbALDH2B2	SbALDH2C3	SbALDH3E2	SbALDH5F1	SbALDH7B1	SbALDH10A1	SbALDH12A1
	ABA	-1.22488	-1.34303	1.0705	-0.1801	-0.0659318	0.389385	0.612863		ABA	0.242744	0.130088	0.221697	0.348446	0.267555	0.276757	0.201857
	PEG	-0.563509	-0.866584	1.57167	0.287291	2.33639	1.17179	1.52315		PEG	0.180185	0.1181	0.100605	0.0770699	0.090358	0.862671	0.428364
											SbALDH2B2	SbALDH2C3	SbALDH3E2	SbALDH5F1	SbALDH7B1	SbALDH10A1	SbALDH12A1
										ABA	0.121372	0.065044	0.110848	0.174223	0.133777	0.138379	0.100929
										PEG	0.0900923	0.0590498	0.0503027	0.0385349	0.045179	0.431335	0.214182
											SbALDH2B2	SbALDH2C3	SbALDH3E2	SbALDH5F1	SbALDH7B1	SbALDH10A1	SbALDH12A1
										ABA	0.0582456	0.115078	0.218333	0.254299	0.089038	0.0688861	0.00171468
										PEG	0.0125439	0.0633983	0.0944776	0.100523	0.0244992	0.0269608	0.0119509
